# Supplementary material for: A pupil size, eye-tracking and neuropsychological dataset from ADHD children during a cognitive task
Source: Sci Data. 2019 Apr 11;6:25. doi: 10.1038/s41597-019-0037-2 (PMC6472382; doi:10.1038/s41597-019-0037-2)
Supplement: Supplementary file 1 — Download metadata file [file 41597_2019_37_MOESM1_ESM.zip]

Archive with 3 entries (3 files):
- a_Ossandon621A_assay.txt
- s_Ossandon621A_study.txt
- i_Investigation.txt
