# Supplementary material for: A pupil size, eye-tracking and neuropsychological dataset from ADHD children during a cognitive task
Source: Sci Data. 2019 Apr 11;6:25. doi: 10.1038/s41597-019-0037-2 (PMC6472382; doi:10.1038/s41597-019-0037-2)
Supplement: Supplementary file 1 — Download metadata file [file 41597_2019_37_MOESM1_ESM.zip › a_Ossandon621A_assay.txt]

Sample Name	Protocol REF	Parameter Value[instrument]	Parameter Value[manufacturer]	Protocol REF	Assay Name	Raw Data File	Comment[Data Repository]	Comment[Data Record Accession]	Comment[Data Record URI]
subject 1	Data Acquisition	Eyelink 1000	SR Research Ltd	Neuropsychological data	subject 1 session 1	Pupil_dataset.mat	figshare	doi:10.6084/m9.figshare.7218725.v3	https://doi.org/10.6084/m9.figshare.7218725.v3
subject 2	Data Acquisition	Eyelink 1000	SR Research Ltd	Neuropsychological data	subject 2 session 1	Pupil_dataset.mat	figshare	doi:10.6084/m9.figshare.7218725.v3	https://doi.org/10.6084/m9.figshare.7218725.v3
subject 3	Data Acquisition	Eyelink 1000	SR Research Ltd	Neuropsychological data	subject 3 session 1	Pupil_dataset.mat	figshare	doi:10.6084/m9.figshare.7218725.v3	https://doi.org/10.6084/m9.figshare.7218725.v3
subject 4	Data Acquisition	Eyelink 1000	SR Research Ltd	Neuropsychological data	subject 4 session 1	Pupil_dataset.mat	figshare	doi:10.6084/m9.figshare.7218725.v3	https://doi.org/10.6084/m9.figshare.7218725.v3
subject 5	Data Acquisition	Eyelink 1000	SR Research Ltd	Neuropsychological data	subject 5 session 1	Pupil_dataset.mat	figshare	doi:10.6084/m9.figshare.7218725.v3	https://doi.org/10.6084/m9.figshare.7218725.v3
subject 6	Data Acquisition	Eyelink 1000	SR Research Ltd	Neuropsychological data	subject 6 session 1	Pupil_dataset.mat	figshare	doi:10.6084/m9.figshare.7218725.v3	https://doi.org/10.6084/m9.figshare.7218725.v3
subject 7	Data Acquisition	Eyelink 1000	SR Research Ltd	Neuropsychological data	subject 7 session 1	Pupil_dataset.mat	figshare	doi:10.6084/m9.figshare.7218725.v3	https://doi.org/10.6084/m9.figshare.7218725.v3
subject 8	Data Acquisition	Eyelink 1000	SR Research Ltd	Neuropsychological data	subject 8 session 1	Pupil_dataset.mat	figshare	doi:10.6084/m9.figshare.7218725.v3	https://doi.org/10.6084/m9.figshare.7218725.v3
subject 9	Data Acquisition	Eyelink 1000	SR Research Ltd	Neuropsychological data	subject 9 session 1	Pupil_dataset.mat	figshare	doi:10.6084/m9.figshare.7218725.v3	https://doi.org/10.6084/m9.figshare.7218725.v3
subject 10	Data Acquisition	Eyelink 1000	SR Research Ltd	Neuropsychological data	subject 10 session 1	Pupil_dataset.mat	figshare	doi:10.6084/m9.figshare.7218725.v3	https://doi.org/10.6084/m9.figshare.7218725.v3
subject 11	Data Acquisition	Eyelink 1000	SR Research Ltd	Neuropsychological data	subject 11 session 1	Pupil_dataset.mat	figshare	doi:10.6084/m9.figshare.7218725.v3	https://doi.org/10.6084/m9.figshare.7218725.v3
subject 12	Data Acquisition	Eyelink 1000	SR Research Ltd	Neuropsychological data	subject 12 session 1	Pupil_dataset.mat	figshare	doi:10.6084/m9.figshare.7218725.v3	https://doi.org/10.6084/m9.figshare.7218725.v3
subject 13	Data Acquisition	Eyelink 1000	SR Research Ltd	Neuropsychological data	subject 13 session 1	Pupil_dataset.mat	figshare	doi:10.6084/m9.figshare.7218725.v3	https://doi.org/10.6084/m9.figshare.7218725.v3
subject 14	Data Acquisition	Eyelink 1000	SR Research Ltd	Neuropsychological data	subject 14 session 1	Pupil_dataset.mat	figshare	doi:10.6084/m9.figshare.7218725.v3	https://doi.org/10.6084/m9.figshare.7218725.v3
subject 15	Data Acquisition	Eyelink 1000	SR Research Ltd	Neuropsychological data	subject 15 session 1	Pupil_dataset.mat	figshare	doi:10.6084/m9.figshare.7218725.v3	https://doi.org/10.6084/m9.figshare.7218725.v3
subject 16	Data Acquisition	Eyelink 1000	SR Research Ltd	Neuropsychological data	subject 16 session 1	Pupil_dataset.mat	figshare	doi:10.6084/m9.figshare.7218725.v3	https://doi.org/10.6084/m9.figshare.7218725.v3
subject 17	Data Acquisition	Eyelink 1000	SR Research Ltd	Neuropsychological data	subject 17 session 1	Pupil_dataset.mat	figshare	doi:10.6084/m9.figshare.7218725.v3	https://doi.org/10.6084/m9.figshare.7218725.v3
subject 18	Data Acquisition	Eyelink 1000	SR Research Ltd	Neuropsychological data	subject 18 session 1	Pupil_dataset.mat	figshare	doi:10.6084/m9.figshare.7218725.v3	https://doi.org/10.6084/m9.figshare.7218725.v3
subject 19	Data Acquisition	Eyelink 1000	SR Research Ltd	Neuropsychological data	subject 19 session 1	Pupil_dataset.mat	figshare	doi:10.6084/m9.figshare.7218725.v3	https://doi.org/10.6084/m9.figshare.7218725.v3
subject 20	Data Acquisition	Eyelink 1000	SR Research Ltd	Neuropsychological data	subject 20 session 1	Pupil_dataset.mat	figshare	doi:10.6084/m9.figshare.7218725.v3	https://doi.org/10.6084/m9.figshare.7218725.v3
subject 21	Data Acquisition	Eyelink 1000	SR Research Ltd	Neuropsychological data	subject 21 session 1	Pupil_dataset.mat	figshare	doi:10.6084/m9.figshare.7218725.v3	https://doi.org/10.6084/m9.figshare.7218725.v3
subject 22	Data Acquisition	Eyelink 1000	SR Research Ltd	Neuropsychological data	subject 22 session 1	Pupil_dataset.mat	figshare	doi:10.6084/m9.figshare.7218725.v3	https://doi.org/10.6084/m9.figshare.7218725.v3
subject 23	Data Acquisition	Eyelink 1000	SR Research Ltd	Neuropsychological data	subject 23 session 1	Pupil_dataset.mat	figshare	doi:10.6084/m9.figshare.7218725.v3	https://doi.org/10.6084/m9.figshare.7218725.v3
subject 24	Data Acquisition	Eyelink 1000	SR Research Ltd	Neuropsychological data	subject 24 session 1	Pupil_dataset.mat	figshare	doi:10.6084/m9.figshare.7218725.v3	https://doi.org/10.6084/m9.figshare.7218725.v3
subject 25	Data Acquisition	Eyelink 1000	SR Research Ltd	Neuropsychological data	subject 25 session 1	Pupil_dataset.mat	figshare	doi:10.6084/m9.figshare.7218725.v3	https://doi.org/10.6084/m9.figshare.7218725.v3
subject 26	Data Acquisition	Eyelink 1000	SR Research Ltd	Neuropsychological data	subject 26 session 1	Pupil_dataset.mat	figshare	doi:10.6084/m9.figshare.7218725.v3	https://doi.org/10.6084/m9.figshare.7218725.v3
subject 27	Data Acquisition	Eyelink 1000	SR Research Ltd	Neuropsychological data	subject 27 session 1	Pupil_dataset.mat	figshare	doi:10.6084/m9.figshare.7218725.v3	https://doi.org/10.6084/m9.figshare.7218725.v3
subject 28	Data Acquisition	Eyelink 1000	SR Research Ltd	Neuropsychological data	subject 28 session 1	Pupil_dataset.mat	figshare	doi:10.6084/m9.figshare.7218725.v3	https://doi.org/10.6084/m9.figshare.7218725.v3
subject 29	Data Acquisition	Eyelink 1000	SR Research Ltd	Neuropsychological data	subject 29 session 1	Pupil_dataset.mat	figshare	doi:10.6084/m9.figshare.7218725.v3	https://doi.org/10.6084/m9.figshare.7218725.v3
subject 30	Data Acquisition	Eyelink 1000	SR Research Ltd	Neuropsychological data	subject 30 session 1	Pupil_dataset.mat	figshare	doi:10.6084/m9.figshare.7218725.v3	https://doi.org/10.6084/m9.figshare.7218725.v3
subject 31	Data Acquisition	Eyelink 1000	SR Research Ltd	Neuropsychological data	subject 31 session 1	Pupil_dataset.mat	figshare	doi:10.6084/m9.figshare.7218725.v3	https://doi.org/10.6084/m9.figshare.7218725.v3
subject 32	Data Acquisition	Eyelink 1000	SR Research Ltd	Neuropsychological data	subject 32 session 1	Pupil_dataset.mat	figshare	doi:10.6084/m9.figshare.7218725.v3	https://doi.org/10.6084/m9.figshare.7218725.v3
subject 33	Data Acquisition	Eyelink 1000	SR Research Ltd	Neuropsychological data	subject 33 session 1	Pupil_dataset.mat	figshare	doi:10.6084/m9.figshare.7218725.v3	https://doi.org/10.6084/m9.figshare.7218725.v3
subject 34	Data Acquisition	Eyelink 1000	SR Research Ltd	Neuropsychological data	subject 34 session 1	Pupil_dataset.mat	figshare	doi:10.6084/m9.figshare.7218725.v3	https://doi.org/10.6084/m9.figshare.7218725.v3
subject 35	Data Acquisition	Eyelink 1000	SR Research Ltd	Neuropsychological data	subject 35 session 1	Pupil_dataset.mat	figshare	doi:10.6084/m9.figshare.7218725.v3	https://doi.org/10.6084/m9.figshare.7218725.v3
subject 36	Data Acquisition	Eyelink 1000	SR Research Ltd	Neuropsychological data	subject 36 session 1	Pupil_dataset.mat	figshare	doi:10.6084/m9.figshare.7218725.v3	https://doi.org/10.6084/m9.figshare.7218725.v3
subject 37	Data Acquisition	Eyelink 1000	SR Research Ltd	Neuropsychological data	subject 37 session 1	Pupil_dataset.mat	figshare	doi:10.6084/m9.figshare.7218725.v3	https://doi.org/10.6084/m9.figshare.7218725.v3
subject 38	Data Acquisition	Eyelink 1000	SR Research Ltd	Neuropsychological data	subject 38 session 1	Pupil_dataset.mat	figshare	doi:10.6084/m9.figshare.7218725.v3	https://doi.org/10.6084/m9.figshare.7218725.v3
subject 39	Data Acquisition	Eyelink 1000	SR Research Ltd	Neuropsychological data	subject 39 session 1	Pupil_dataset.mat	figshare	doi:10.6084/m9.figshare.7218725.v3	https://doi.org/10.6084/m9.figshare.7218725.v3
subject 40	Data Acquisition	Eyelink 1000	SR Research Ltd	Neuropsychological data	subject 40 session 1	Pupil_dataset.mat	figshare	doi:10.6084/m9.figshare.7218725.v3	https://doi.org/10.6084/m9.figshare.7218725.v3
subject 41	Data Acquisition	Eyelink 1000	SR Research Ltd	Neuropsychological data	subject 41 session 1	Pupil_dataset.mat	figshare	doi:10.6084/m9.figshare.7218725.v3	https://doi.org/10.6084/m9.figshare.7218725.v3
subject 42	Data Acquisition	Eyelink 1000	SR Research Ltd	Neuropsychological data	subject 42 session 1	Pupil_dataset.mat	figshare	doi:10.6084/m9.figshare.7218725.v3	https://doi.org/10.6084/m9.figshare.7218725.v3
subject 43	Data Acquisition	Eyelink 1000	SR Research Ltd	Neuropsychological data	subject 43 session 1	Pupil_dataset.mat	figshare	doi:10.6084/m9.figshare.7218725.v3	https://doi.org/10.6084/m9.figshare.7218725.v3
subject 44	Data Acquisition	Eyelink 1000	SR Research Ltd	Neuropsychological data	subject 44 session 1	Pupil_dataset.mat	figshare	doi:10.6084/m9.figshare.7218725.v3	https://doi.org/10.6084/m9.figshare.7218725.v3
subject 45	Data Acquisition	Eyelink 1000	SR Research Ltd	Neuropsychological data	subject 45 session 1	Pupil_dataset.mat	figshare	doi:10.6084/m9.figshare.7218725.v3	https://doi.org/10.6084/m9.figshare.7218725.v3
subject 46	Data Acquisition	Eyelink 1000	SR Research Ltd	Neuropsychological data	subject 46 session 1	Pupil_dataset.mat	figshare	doi:10.6084/m9.figshare.7218725.v3	https://doi.org/10.6084/m9.figshare.7218725.v3
subject 47	Data Acquisition	Eyelink 1000	SR Research Ltd	Neuropsychological data	subject 47 session 1	Pupil_dataset.mat	figshare	doi:10.6084/m9.figshare.7218725.v3	https://doi.org/10.6084/m9.figshare.7218725.v3
subject 48	Data Acquisition	Eyelink 1000	SR Research Ltd	Neuropsychological data	subject 48 session 1	Pupil_dataset.mat	figshare	doi:10.6084/m9.figshare.7218725.v3	https://doi.org/10.6084/m9.figshare.7218725.v3
subject 49	Data Acquisition	Eyelink 1000	SR Research Ltd	Neuropsychological data	subject 49 session 1	Pupil_dataset.mat	figshare	doi:10.6084/m9.figshare.7218725.v3	https://doi.org/10.6084/m9.figshare.7218725.v3
subject 50	Data Acquisition	Eyelink 1000	SR Research Ltd	Neuropsychological data	subject 50 session 1	Pupil_dataset.mat	figshare	doi:10.6084/m9.figshare.7218725.v3	https://doi.org/10.6084/m9.figshare.7218725.v3
subject 1	Data Acquisition	Eyelink 1000	SR Research Ltd	Neuropsychological data	subject 1 session 2	Pupil_dataset.mat	figshare	doi:10.6084/m9.figshare.7218725.v3	https://doi.org/10.6084/m9.figshare.7218725.v3
subject 2	Data Acquisition	Eyelink 1000	SR Research Ltd	Neuropsychological data	subject 2 session 2	Pupil_dataset.mat	figshare	doi:10.6084/m9.figshare.7218725.v3	https://doi.org/10.6084/m9.figshare.7218725.v3
subject 4	Data Acquisition	Eyelink 1000	SR Research Ltd	Neuropsychological data	subject 4 session 2	Pupil_dataset.mat	figshare	doi:10.6084/m9.figshare.7218725.v3	https://doi.org/10.6084/m9.figshare.7218725.v3
subject 5	Data Acquisition	Eyelink 1000	SR Research Ltd	Neuropsychological data	subject 5 session 2	Pupil_dataset.mat	figshare	doi:10.6084/m9.figshare.7218725.v3	https://doi.org/10.6084/m9.figshare.7218725.v3
subject 9	Data Acquisition	Eyelink 1000	SR Research Ltd	Neuropsychological data	subject 9 session 2	Pupil_dataset.mat	figshare	doi:10.6084/m9.figshare.7218725.v3	https://doi.org/10.6084/m9.figshare.7218725.v3
subject 11	Data Acquisition	Eyelink 1000	SR Research Ltd	Neuropsychological data	subject 11 session 2	Pupil_dataset.mat	figshare	doi:10.6084/m9.figshare.7218725.v3	https://doi.org/10.6084/m9.figshare.7218725.v3
subject 12	Data Acquisition	Eyelink 1000	SR Research Ltd	Neuropsychological data	subject 12 session 2	Pupil_dataset.mat	figshare	doi:10.6084/m9.figshare.7218725.v3	https://doi.org/10.6084/m9.figshare.7218725.v3
subject 13	Data Acquisition	Eyelink 1000	SR Research Ltd	Neuropsychological data	subject 13 session 2	Pupil_dataset.mat	figshare	doi:10.6084/m9.figshare.7218725.v3	https://doi.org/10.6084/m9.figshare.7218725.v3
subject 16	Data Acquisition	Eyelink 1000	SR Research Ltd	Neuropsychological data	subject 16 session 2	Pupil_dataset.mat	figshare	doi:10.6084/m9.figshare.7218725.v3	https://doi.org/10.6084/m9.figshare.7218725.v3
subject 17	Data Acquisition	Eyelink 1000	SR Research Ltd	Neuropsychological data	subject 17 session 2	Pupil_dataset.mat	figshare	doi:10.6084/m9.figshare.7218725.v3	https://doi.org/10.6084/m9.figshare.7218725.v3
subject 18	Data Acquisition	Eyelink 1000	SR Research Ltd	Neuropsychological data	subject 18 session 2	Pupil_dataset.mat	figshare	doi:10.6084/m9.figshare.7218725.v3	https://doi.org/10.6084/m9.figshare.7218725.v3
subject 20	Data Acquisition	Eyelink 1000	SR Research Ltd	Neuropsychological data	subject 20 session 2	Pupil_dataset.mat	figshare	doi:10.6084/m9.figshare.7218725.v3	https://doi.org/10.6084/m9.figshare.7218725.v3
subject 21	Data Acquisition	Eyelink 1000	SR Research Ltd	Neuropsychological data	subject 21 session 2	Pupil_dataset.mat	figshare	doi:10.6084/m9.figshare.7218725.v3	https://doi.org/10.6084/m9.figshare.7218725.v3
subject 22	Data Acquisition	Eyelink 1000	SR Research Ltd	Neuropsychological data	subject 22 session 2	Pupil_dataset.mat	figshare	doi:10.6084/m9.figshare.7218725.v3	https://doi.org/10.6084/m9.figshare.7218725.v3
subject 24	Data Acquisition	Eyelink 1000	SR Research Ltd	Neuropsychological data	subject 24 session 2	Pupil_dataset.mat	figshare	doi:10.6084/m9.figshare.7218725.v3	https://doi.org/10.6084/m9.figshare.7218725.v3
subject 25	Data Acquisition	Eyelink 1000	SR Research Ltd	Neuropsychological data	subject 25 session 2	Pupil_dataset.mat	figshare	doi:10.6084/m9.figshare.7218725.v3	https://doi.org/10.6084/m9.figshare.7218725.v3
subject 28	Data Acquisition	Eyelink 1000	SR Research Ltd	Neuropsychological data	subject 28 session 2	Pupil_dataset.mat	figshare	doi:10.6084/m9.figshare.7218725.v3	https://doi.org/10.6084/m9.figshare.7218725.v3
