# Supplementary material for: A pupil size, eye-tracking and neuropsychological dataset from ADHD children during a cognitive task
Source: Sci Data. 2019 Apr 11;6:25. doi: 10.1038/s41597-019-0037-2 (PMC6472382; doi:10.1038/s41597-019-0037-2)
Supplement: Supplementary file 1 — Download metadata file [file 41597_2019_37_MOESM1_ESM.zip › s_Ossandon621A_study.txt]

Source Name	Characteristics[organism]	Term Source REF	Term Accession Number	Characteristics[organism part]	Term Source REF	Term Accession Number	Protocol REF	Sample Name	Factor Value[ADHD diagnosis]	Factor Value[sex]	Factor Value[age]	Factor Value[medication]
a pool of ADHD diagnosed patients	Homo sapiens	NCBITaxon	NCBITaxon:9607	eye	UBERON	UBERON:0000970	Subjects and study design	subject 1	ADHD	female/male
a pool of ADHD diagnosed patients	Homo sapiens	NCBITaxon	NCBITaxon:9607	eye	UBERON	UBERON:0000970	Subjects and study design	subject 2	ADHD	female/male
a pool of ADHD diagnosed patients	Homo sapiens	NCBITaxon	NCBITaxon:9607	eye	UBERON	UBERON:0000970	Subjects and study design	subject 3	ADHD	female/male
a pool of ADHD diagnosed patients	Homo sapiens	NCBITaxon	NCBITaxon:9607	eye	UBERON	UBERON:0000970	Subjects and study design	subject 4	ADHD	female/male
a pool of ADHD diagnosed patients	Homo sapiens	NCBITaxon	NCBITaxon:9607	eye	UBERON	UBERON:0000970	Subjects and study design	subject 5	ADHD	female/male
a pool of ADHD diagnosed patients	Homo sapiens	NCBITaxon	NCBITaxon:9607	eye	UBERON	UBERON:0000970	Subjects and study design	subject 6	ADHD	female/male
a pool of ADHD diagnosed patients	Homo sapiens	NCBITaxon	NCBITaxon:9607	eye	UBERON	UBERON:0000970	Subjects and study design	subject 7	ADHD	female/male
a pool of ADHD diagnosed patients	Homo sapiens	NCBITaxon	NCBITaxon:9607	eye	UBERON	UBERON:0000970	Subjects and study design	subject 8	ADHD	female/male
a pool of ADHD diagnosed patients	Homo sapiens	NCBITaxon	NCBITaxon:9607	eye	UBERON	UBERON:0000970	Subjects and study design	subject 9	ADHD	female/male
a pool of ADHD diagnosed patients	Homo sapiens	NCBITaxon	NCBITaxon:9607	eye	UBERON	UBERON:0000970	Subjects and study design	subject 10	ADHD	female/male
a pool of ADHD diagnosed patients	Homo sapiens	NCBITaxon	NCBITaxon:9607	eye	UBERON	UBERON:0000970	Subjects and study design	subject 11	ADHD	female/male
a pool of ADHD diagnosed patients	Homo sapiens	NCBITaxon	NCBITaxon:9607	eye	UBERON	UBERON:0000970	Subjects and study design	subject 12	ADHD	female/male
a pool of ADHD diagnosed patients	Homo sapiens	NCBITaxon	NCBITaxon:9607	eye	UBERON	UBERON:0000970	Subjects and study design	subject 13	ADHD	female/male
a pool of ADHD diagnosed patients	Homo sapiens	NCBITaxon	NCBITaxon:9607	eye	UBERON	UBERON:0000970	Subjects and study design	subject 14	ADHD	female/male
a pool of ADHD diagnosed patients	Homo sapiens	NCBITaxon	NCBITaxon:9607	eye	UBERON	UBERON:0000970	Subjects and study design	subject 15	ADHD	female/male
a pool of ADHD diagnosed patients	Homo sapiens	NCBITaxon	NCBITaxon:9607	eye	UBERON	UBERON:0000970	Subjects and study design	subject 16	ADHD	female/male
a pool of ADHD diagnosed patients	Homo sapiens	NCBITaxon	NCBITaxon:9607	eye	UBERON	UBERON:0000970	Subjects and study design	subject 17	ADHD	female/male
a pool of ADHD diagnosed patients	Homo sapiens	NCBITaxon	NCBITaxon:9607	eye	UBERON	UBERON:0000970	Subjects and study design	subject 18	ADHD	female/male
a pool of ADHD diagnosed patients	Homo sapiens	NCBITaxon	NCBITaxon:9607	eye	UBERON	UBERON:0000970	Subjects and study design	subject 19	ADHD	female/male
a pool of ADHD diagnosed patients	Homo sapiens	NCBITaxon	NCBITaxon:9607	eye	UBERON	UBERON:0000970	Subjects and study design	subject 20	ADHD	female/male
a pool of ADHD diagnosed patients	Homo sapiens	NCBITaxon	NCBITaxon:9607	eye	UBERON	UBERON:0000970	Subjects and study design	subject 21	ADHD	female/male
a pool of ADHD diagnosed patients	Homo sapiens	NCBITaxon	NCBITaxon:9607	eye	UBERON	UBERON:0000970	Subjects and study design	subject 22	ADHD	female/male
a pool of ADHD diagnosed patients	Homo sapiens	NCBITaxon	NCBITaxon:9607	eye	UBERON	UBERON:0000970	Subjects and study design	subject 23	ADHD	female/male
a pool of ADHD diagnosed patients	Homo sapiens	NCBITaxon	NCBITaxon:9607	eye	UBERON	UBERON:0000970	Subjects and study design	subject 24	ADHD	female/male
a pool of ADHD diagnosed patients	Homo sapiens	NCBITaxon	NCBITaxon:9607	eye	UBERON	UBERON:0000970	Subjects and study design	subject 25	ADHD	female/male
a pool of ADHD diagnosed patients	Homo sapiens	NCBITaxon	NCBITaxon:9607	eye	UBERON	UBERON:0000970	Subjects and study design	subject 26	ADHD	female/male
a pool of ADHD diagnosed patients	Homo sapiens	NCBITaxon	NCBITaxon:9607	eye	UBERON	UBERON:0000970	Subjects and study design	subject 27	ADHD	female/male
a pool of ADHD diagnosed patients	Homo sapiens	NCBITaxon	NCBITaxon:9607	eye	UBERON	UBERON:0000970	Subjects and study design	subject 28	ADHD	female/male
children recruited from local schools	Homo sapiens	NCBITaxon	NCBITaxon:9607	eye	UBERON	UBERON:0000970	Subjects and study design	subject 29	control	female/male
children recruited from local schools	Homo sapiens	NCBITaxon	NCBITaxon:9607	eye	UBERON	UBERON:0000970	Subjects and study design	subject 30	control	female/male
children recruited from local schools	Homo sapiens	NCBITaxon	NCBITaxon:9607	eye	UBERON	UBERON:0000970	Subjects and study design	subject 31	control	female/male
children recruited from local schools	Homo sapiens	NCBITaxon	NCBITaxon:9607	eye	UBERON	UBERON:0000970	Subjects and study design	subject 32	control	female/male
children recruited from local schools	Homo sapiens	NCBITaxon	NCBITaxon:9607	eye	UBERON	UBERON:0000970	Subjects and study design	subject 33	control	female/male
children recruited from local schools	Homo sapiens	NCBITaxon	NCBITaxon:9607	eye	UBERON	UBERON:0000970	Subjects and study design	subject 34	control	female/male
children recruited from local schools	Homo sapiens	NCBITaxon	NCBITaxon:9607	eye	UBERON	UBERON:0000970	Subjects and study design	subject 35	control	female/male
children recruited from local schools	Homo sapiens	NCBITaxon	NCBITaxon:9607	eye	UBERON	UBERON:0000970	Subjects and study design	subject 36	control	female/male
children recruited from local schools	Homo sapiens	NCBITaxon	NCBITaxon:9607	eye	UBERON	UBERON:0000970	Subjects and study design	subject 37	control	female/male
children recruited from local schools	Homo sapiens	NCBITaxon	NCBITaxon:9607	eye	UBERON	UBERON:0000970	Subjects and study design	subject 38	control	female/male
children recruited from local schools	Homo sapiens	NCBITaxon	NCBITaxon:9607	eye	UBERON	UBERON:0000970	Subjects and study design	subject 39	control	female/male
children recruited from local schools	Homo sapiens	NCBITaxon	NCBITaxon:9607	eye	UBERON	UBERON:0000970	Subjects and study design	subject 40	control	female/male
children recruited from local schools	Homo sapiens	NCBITaxon	NCBITaxon:9607	eye	UBERON	UBERON:0000970	Subjects and study design	subject 41	control	female/male
children recruited from local schools	Homo sapiens	NCBITaxon	NCBITaxon:9607	eye	UBERON	UBERON:0000970	Subjects and study design	subject 42	control	female/male
children recruited from local schools	Homo sapiens	NCBITaxon	NCBITaxon:9607	eye	UBERON	UBERON:0000970	Subjects and study design	subject 43	control	female/male
children recruited from local schools	Homo sapiens	NCBITaxon	NCBITaxon:9607	eye	UBERON	UBERON:0000970	Subjects and study design	subject 44	control	female/male
children recruited from local schools	Homo sapiens	NCBITaxon	NCBITaxon:9607	eye	UBERON	UBERON:0000970	Subjects and study design	subject 45	control	female/male
children recruited from local schools	Homo sapiens	NCBITaxon	NCBITaxon:9607	eye	UBERON	UBERON:0000970	Subjects and study design	subject 46	control	female/male
children recruited from local schools	Homo sapiens	NCBITaxon	NCBITaxon:9607	eye	UBERON	UBERON:0000970	Subjects and study design	subject 47	control	female/male
children recruited from local schools	Homo sapiens	NCBITaxon	NCBITaxon:9607	eye	UBERON	UBERON:0000970	Subjects and study design	subject 48	control	female/male
children recruited from local schools	Homo sapiens	NCBITaxon	NCBITaxon:9607	eye	UBERON	UBERON:0000970	Subjects and study design	subject 49	control	female/male
children recruited from local schools	Homo sapiens	NCBITaxon	NCBITaxon:9607	eye	UBERON	UBERON:0000970	Subjects and study design	subject 50	control	female/male
