# Supplementary material for: A pupil size, eye-tracking and neuropsychological dataset from ADHD children during a cognitive task
Source: Sci Data. 2019 Apr 11;6:25. doi: 10.1038/s41597-019-0037-2 (PMC6472382; doi:10.1038/s41597-019-0037-2)
Supplement: Supplementary file 1 — Download metadata file [file 41597_2019_37_MOESM1_ESM.zip › i_Investigation.txt]

# Investigation File generated for Scientific Data with Investigation File Authoring Tool version 0.1.0 on 27/03/2019 - This metadata file is CC0
ONTOLOGY SOURCE REFERENCE
Term Source Name	NCBITaxon	UBERON	OBI	ERO	XCO	NIFDYS	PATO	NCIT	VT
Term Source File	http://data.bioontology.org/ontologies/NCBITAXON	http://data.bioontology.org/ontologies/UBERON	http://data.bioontology.org/ontologies/OBI	http://data.bioontology.org/ontologies/ERO	http://data.bioontology.org/ontologies/XCO	http://data.bioontology.org/ontologies/NIFDYS	http://data.bioontology.org/ontologies/PATO	http://data.bioontology.org/ontologies/NCIT	http://data.bioontology.org/ontologies/VT
Term Source Version	2016AB	releases/2014-06-15	2014-08-18	2013-08-02	4.18	1.5 (December, 2012)	unknown	17.06d	7.4
Term Source Description	National Center for Biotechnology Information (NCBI) Organismal Classification	Uber Anatomy Ontology	Ontology for Biomedical Investigations	Eagle-I Research Resource Ontology	Experimental Conditions Ontology	Neuroscience Information Framework (NIF) Dysfunction Ontlogy	Phenotypic Quality Ontology	National Cancer Institute Thesaurus	Vertebrate Trait Ontology
INVESTIGATION
Investigation Identifier
Investigation Title
Investigation Description
Investigation Submission Date
Investigation Public Release Date
INVESTIGATION PUBLICATIONS
Investigation PubMed ID
Investigation Publication DOI
Investigation Publication Author List
Investigation Publication Title
Investigation Publication Status
Investigation Publication Status Term Accession Number
Investigation Publication Status Term Source REF
INVESTIGATION CONTACTS
Investigation Person Last Name
Investigation Person Mid Initials
Investigation Person First Name
Investigation Person Address
Investigation Person Phone
Investigation Person Fax
Investigation Person Email
Investigation Person Affiliation
Investigation Person Roles
Investigation Person Roles Term Accession Number
Investigation Person Roles Term Source REF
STUDY
Study Identifier	10.1038/s41597-019-0037-2
Study Title	A pupil size, eye-tracking and neuropsychological dataset from ADHD children during a cognitive task
Study Submission Date	19/10/2018
Study Public Release Date	11/04/2019
Study Description	https://www.nature.com/articles/s41597-019-0037-2
Study File Name	s_Ossandon621A_study.txt
Comment[Subject Keywords]	""
Comment[Manuscript Licence]	CC BY-4.0
Comment[Experimental Metadata Licence]	CC0
Comment[Supplementary Information File Name]
Comment[Supplementary Information File Type]
Comment[Supplementary Information File URL]
Comment[Data Repository]	figshare
Comment[Data Record Accession]	doi:10.6084/m9.figshare.7218725.v3
Comment[Data Record URI]	https://doi.org/10.6084/m9.figshare.7218725.v3
STUDY DESIGN DESCRIPTORS
Study Design Type	repeated measure design	parallel group design	disease detection/diagnosis objective
Study Design Type Term Accession Number	OBI:0500002	OBI:0500006	ERO:0100143
Study Design Type Term Source REF	OBI	OBI	ERO
STUDY PUBLICATIONS
Study PubMed ID	""
Study Publication DOI	doi:10.1038/s41598-017-08246-w
Study Publication Author List	""
Study Publication Title	""
Study Publication Status	published
Study Publication Status Term Accession Number	
Study Publication Status Term Source REF	
STUDY FACTORS
Study Factor Name	ADHD diagnosis	age	sex	medication
Study Factor Type	experimental condition	age	biological sex	Medication
Study Factor Type Term Accession Number	XCO:0000000	PATO:0000011	PATO:0000047	NCIT:C459
Study Factor Type Term Source REF	XCO	NIFDYS	PATO	NCIT
STUDY ASSAYS
Study Assay Measurement Type	pupil size trait
Study Assay Measurement Type Term Accession Number	VT:0001321
Study Assay Measurement Type Term Source REF	VT
Study Assay Technology Type	eye tracking device
Study Assay Technology Type Term Accession Number	ERO:0001420
Study Assay Technology Type Term Source REF	ERO
Study Assay Technology Platform	instrument;manufacturer
Study Assay File Name	a_Ossandon621A_assay.txt
STUDY PROTOCOLS
Study Protocol Name	Subjects and study design	Data Acquisition	Neuropsychological data
Study Protocol Type	selection	data collection method	data collection method
Study Protocol Type Term Accession Number	OBI:0001928	ERO:0001932	ERO:0001932
Study Protocol Type Term Source REF	OBI	ERO	ERO
Study Protocol Description			
Study Protocol URI	""	""	""
Study Protocol Version			
Study Protocol Parameters Name	""	instrument;manufacturer	""
Study Protocol Parameters Name Term Accession Number	""	""	""
Study Protocol Parameters Name Term Source REF	""	""	""
Study Protocol Components Name	""	""	""
Study Protocol Components Type	""	""	""
Study Protocol Components Type Term Accession Number	""	""	""
Study Protocol Components Type Term Source REF	""	""	""
STUDY CONTACTS
Study Person Last Name	Rojas-Líbano	Wainstein	Carrasco	Aboitiz	Crossley	Ossandón
Study Person First Name	Daniel	Gabriel	Ximena	Francisco	Nicolás	Tomás
Study Person Mid Initials
Study Person Email	""	""	""	""	""	tossandonv@uc.cl
Study Person Phone
Study Person Fax
Study Person Address
Study Person Affiliation	Laboratorio de Neurociencia Cognitiva y Social, Facultad de Psicología, Universidad Diego Portales, Santiago, Chile	Neurodynamics of Cognition Laboratory, Departamento de Psiquiatría, Escuela de Medicina, Pontificia Universidad Católica de Chile, Santiago, Chile	Neurodynamics of Cognition Laboratory, Departamento de Psiquiatría, Escuela de Medicina, Pontificia Universidad Católica de Chile, Santiago, Chile	Neurodynamics of Cognition Laboratory, Departamento de Psiquiatría, Escuela de Medicina, Pontificia Universidad Católica de Chile, Santiago, Chile	Neurodynamics of Cognition Laboratory, Departamento de Psiquiatría, Escuela de Medicina, Pontificia Universidad Católica de Chile, Santiago, Chile	Neurodynamics of Cognition Laboratory, Departamento de Psiquiatría, Escuela de Medicina, Pontificia Universidad Católica de Chile, Santiago, Chile
Study Person Roles
Study Person Roles Term Accession Number
Study Person Roles Term Source REF
Comment[Study Person ORCID]	""	""	""	""	""	0000-0002-7306-7754
Comment[Funder]
Comment[FundRef ID]
Comment[Funder Term Source REF]
Comment[Grant Identifier]
